# Supplementary material for: “You Need to Set a Daily Schedule”: Understanding Successful Aging via Three-Sided Viewpoints
Source: Healthcare (Basel). 2023 Nov 20;11(22):3005. doi: 10.3390/healthcare11223005 (PMC10671344; doi:10.3390/healthcare11223005)
Supplement: Supplementary file 1 [file healthcare-11-03005-s001.zip]

Archive with 1 entries (1 files):
- healthcare-2695239-supplementary.pdf
